# Supplementary material for: Prospective Evaluation of Cytology, CINtec® and PD-L1 for the Detection of Cervical Intraepithelial Neoplasia: A Single-Center Study
Source: J Clin Med. 2026 Feb 2;15(3):1171. doi: 10.3390/jcm15031171 (PMC12897607; doi:10.3390/jcm15031171)
Supplement: Supplementary file 1 [file jcm-15-01171-s001.zip]

Archive with 7 entries (6 files):
- Table S3.pdf
- __MACOSX/
- __MACOSX/._Table S1.docx
- __MACOSX/._Table S2.docx
- __MACOSX/._Table S3.docx
- Table S1.pdf
- Table S2.pdf
